# Supplementary material for: Brief Oxygen Exposure after Traumatic Brain Injury Hastens Recovery and Promotes Adaptive Chronic Endoplasmic Reticulum Stress Responses
Source: Int J Mol Sci. 2023 Jun 6;24(12):9831. doi: 10.3390/ijms24129831 (PMC10298247; doi:10.3390/ijms24129831)
Supplement: Supplementary file 1 [file ijms-24-09831-s001.zip]

Archive with 2 entries (2 files):
- Supplemental File_Western Blots.pdf
- Supplemental Results.pdf
